# Supplementary material for: Risk Factors for Non-Contact Lower-Limb Injury: A Retrospective Survey in Pediatric-Age Athletes
Source: J Clin Med. 2021 Jul 19;10(14):3171. doi: 10.3390/jcm10143171 (PMC8307706; doi:10.3390/jcm10143171)
Supplement: Supplementary file 1 [file jcm-10-03171-s001.zip]

Archive with 1 entries (1 files):
- jcm-1274721-supplementary.pdf
